# Supplementary material for: Mucus production, host-microbiome interactions, hormone sensitivity, and innate immune responses modeled in human cervix chips
Source: Nat Commun. 2024 May 29;15:4578. doi: 10.1038/s41467-024-48910-0 (PMC11137093; doi:10.1038/s41467-024-48910-0)
Supplement: Supplementary file 4 — Source data [file 41467_2024_48910_MOESM4_ESM.xlsx]

## Sheet: Fig.1g
Total mucin in Cervix Chips cultured under continuous or periodic flow at days 0 and 7 of differentiation
Day of differentiation	0			7
Flow condition				Periodic				Continous
Mucin concnetration (µg)	3.6945	5.583	4.84875	12.195	13.248	14.2613	11.7607	9.0105	13.736	16.3817	14.8113	16.7498
Unpaired t test
P value	0.0001
P value summary	***
Significantly different (P < 0.05)?	Yes
One- or two-tailed P value?	Two-tailed
t, df	t=6.073, df=10
95% confidence interval	5.612 to 12.12
R squared (eta squared)	0.7867

## Sheet: Fig. 1h
Cytokine levels in effluents of Cervix Chips cultured under continuous or periodic flow on day 0 versus 7 of differentiation
IL-1α		0										7
Exp. flow, cont.		3971.86	4214.8	4083.99	4484.16							183.7	390.86	556.65	226.83
Exp. flow, periodic							1439.26	1304.72	1441.83	284.748	326.698						103.66	36.891	439.559	146.536	128.832
Continous vs Periodic flow t-test				Continous d0 vs d7 t-test				Periodic d0 vs d7 t-test
Unpaired t test				Unpaired t test				Unpaired t test
P value	<0.0001			P value	<0.0001			P value	0.0216
P value summary	****			P value summary	****			P value summary	*
Significantly different (P < 0.05)?	Yes			Significantly different (P < 0.05)?	Yes			Significantly different (P < 0.05)?	Yes
One- or two-tailed P value?	Two-tailed			One- or two-tailed P value?	Two-tailed			One- or two-tailed P value?	Two-tailed
t, df	t=10.12, df=7			t, df	t=27.64, df=6			t, df	t=2.846, df=8
How big is the difference?				How big is the difference?				How big is the difference?
Mean of column A	4189			Mean of column A	4189			Mean of column A	959.5
Mean of column B	959.5			Mean of column B	339.5			Mean of column B	171.1
Difference between means (B - A) ± SEM	-3229 ± 319.1			Difference between means (B - A) ± SEM	-3849 ± 139.3			Difference between means (B - A) ± SEM	-788.4 ± 277.0
95% confidence interval	-3984 to -2475			95% confidence interval	-4190 to -3508			95% confidence interval	-1427 to -149.6
R squared (eta squared)	0.936			R squared (eta squared)	0.9922			R squared (eta squared)	0.5031
IL-1β		0										7
Exp. flow, cont.		65.62	70.29	69.77	77.46							3.4	6.12	8.77	4.53
Exp. flow, periodic							143.289	158.839	102.67	50.003	59.906						11.764	6.852	79.574	44.922	16.956
				Continous d0 vs d7 t-test				Periodic d0 vs d7 t-test
				Unpaired t test				Unpaired t test
				P value	<0.0001			P value	0.0243
				P value summary	****			P value summary	*
				Significantly different (P < 0.05)?	Yes			Significantly different (P < 0.05)?	Yes
				One- or two-tailed P value?	Two-tailed			One- or two-tailed P value?	Two-tailed
				t, df	t=23.93, df=6			t, df	t=2.771, df=8
				How big is the difference?				How big is the difference?
				Mean of column A	70.79			Mean of column A	102.9
				Mean of column B	5.705			Mean of column B	32.01
				Difference between means (B - A) ± SEM	-65.08 ± 2.720			Difference between means (B - A) ± SEM	-70.93 ± 25.60
				95% confidence interval	-71.74 to -58.42			95% confidence interval	-130.0 to -11.90
				R squared (eta squared)	0.9896			R squared (eta squared)	0.4897
IL-6		0										7
Exp. flow, cont.		2946.04	3612.84	3552.37	4821.2							143.85	104.02	353.45	199.44
Exp. flow, periodic							4394.5	3034.46	4433.33	3823.29	4989.22						96.914	98.016	2458.82	1289.19	175.373
				Continous d0 vs d7 t-test				Periodic d0 vs d7 t-test
				Unpaired t test				Unpaired t test
				P value	0.0001			P value	0.0004
				P value summary	***			P value summary	***
				Significantly different (P < 0.05)?	Yes			Significantly different (P < 0.05)?	Yes
				One- or two-tailed P value?	Two-tailed			One- or two-tailed P value?	Two-tailed
				t, df	t=8.910, df=6			t, df	t=5.782, df=8
				How big is the difference?				How big is the difference?
				Mean of column A	3733			Mean of column A	4135
				Mean of column B	200.2			Mean of column B	823.7
				Difference between means (B - A) ± SEM	-3533 ± 396.5			Difference between means (B - A) ± SEM	-3311 ± 572.7
				95% confidence interval	-4503 to -2563			95% confidence interval	-4632 to -1991
				R squared (eta squared)	0.9297			R squared (eta squared)	0.8069
IL-8		0										7
Exp. flow, cont.		36333.3	39217.8	39850.2	45727.8							1259.65	3547.91	5578.25	1804.69
Exp. flow, periodic							11949.9	12528.4	13313.8	6171.4	5863.39						3066.67	2278.27	14835.5	10199.3	3211.25
Continous vs Periodic flow t-test				Continous d0 vs d7 t-test
Unpaired t test				Unpaired t test
P value	<0.0001			P value	<0.0001
P value summary	****			P value summary	****
Significantly different (P < 0.05)?	Yes			Significantly different (P < 0.05)?	Yes
One- or two-tailed P value?	Two-tailed			One- or two-tailed P value?	Two-tailed
t, df	t=11.99, df=7			t, df	t=16.94, df=6
How big is the difference?				How big is the difference?
Mean of column A	40282			Mean of column A	40282
Mean of column B	9965			Mean of column B	3048
Difference between means (B - A) ± SEM	-30317 ± 2529			Difference between means (B - A) ± SEM	-37235 ± 2198
95% confidence interval	-36298 to -24336			95% confidence interval	-42613 to -31857
R squared (eta squared)	0.9535			R squared (eta squared)	0.9795
TNF-α		0										7
Exp. flow, cont.		9.31	12.38	8.75	14.4							0.56	1.37	2.74	0.24
Exp. flow, periodic							25.993	19.442	13.407	4.542	5.648						12.359	4.028	31.17	24.275	16.302
Continous vs Periodic flow t-test				Continous d0 vs d7 t-test
Unpaired t test				Unpaired t test
P value	0.0182			P value	0.0004
P value summary	*			P value summary	***
Significantly different (P < 0.05)?	Yes			Significantly different (P < 0.05)?	Yes
One- or two-tailed P value?	Two-tailed			One- or two-tailed P value?	Two-tailed
t, df	t=3.063, df=7			t, df	t=6.925, df=6
How big is the difference?				How big is the difference?
Mean of column A	1.228			Mean of column A	11.21
Mean of column B	17.63			Mean of column B	1.228
Difference between means (B - A) ± SEM	16.40 ± 5.353			Difference between means (B - A) ± SEM	-9.983 ± 1.442
95% confidence interval	3.741 to 29.06			95% confidence interval	-13.51 to -6.455
R squared (eta squared)	0.5728			R squared (eta squared)	0.8888

## Sheet: Fig. 3a
% area of mucus in Cervix Chip cultured under pH 7.1 compared to pH 5.4
		pH 7.1													pH 5.4
Mucus surface area		34.4223	28.1175	21.8417	24.501	21.1488	21.2818	26.0265	24.4085	39.149	21.5815	16.081	21.071	26.5915	39.5538	34.6681	36.6904	60.0532	54.942	76.7353	46.4338	46.0804	69.682	73.4738	77.1319	70.3973	73.9825
Unpaired t test
P value	<0.0001
P value summary	****
Significantly different (P < 0.05)?	Yes
One- or two-tailed P value?	Two-tailed
t, df	t=6.967, df=24
How big is the difference?
Mean of column A	25.09
Mean of column B	58.45
Difference between means (B - A) ± SEM	33.35 ± 4.788
95% confidence interval	23.47 to 43.24
R squared (eta squared)	0.6691

## Sheet: Fig. 3b
Musin 4 (MUC4) and secretory leukocyte peptidase inhibition (SLPI) gene expression levels in Cervix Chips cultured at pH 7.1 and pH 5.4
	pH 7.1					pH 5.4
MUC4	2.03	0.49	0.66	0.9	1.7	5.09	8.83			2.06
SLPI	1.19	0.84	1.15	0.67	1.3	1.19	1.88	1.58	1.75	2.36
MUC4				SLPI
Unpaired t test				Unpaired t test
P value	0.0308			P value	0.0124
P value summary	*			P value summary	*
Significantly different (P < 0.05)?	Yes			Significantly different (P < 0.05)?	Yes
One- or two-tailed P value?	Two-tailed			One- or two-tailed P value?	Two-tailed
t, df	t=2.808, df=6			t, df	t=3.213, df=8
How big is the difference?				How big is the difference?
Mean of column A	1.156			Mean of column A	1.03
Mean of column B	5.327			Mean of column B	1.752
Difference between means (B - A) ± SEM	4.171 ± 1.485			Difference between means (B - A) ± SEM	0.7220 ± 0.2247
95% confidence interval	0.5365 to 7.805			95% confidence interval	0.2038 to 1.240
R squared (eta squared)	0.5679			R squared (eta squared)	0.5634

## Sheet: Fig. 3c
TNF-α level in Cervix Chips cultured at pH 5.4 compared to 7.1
	pH 7.1				pH 5.4
TNF-α (pg/106cells)	0.081	0.017	0.08	0.062	0.026	0.008	0.015	0.003	0.048
Unpaired t test
P value	0.0408
P value summary	*
Significantly different (P < 0.05)?	Yes
One- or two-tailed P value?	Two-tailed
t, df	t=2.503, df=7
How big is the difference?
Mean of column A	0.06
Mean of column B	0.02
Difference between means (B - A) ± SEM	-0.04000 ± 0.01598
95% confidence interval	-0.07779 to -0.002215
R squared (eta squared)	0.4723

## Sheet: Fig. 3e
Total mucus content (mucus thickness x immunofluorescence intensity) in live Cervix Chips under different hormonal condition
Mucus IF intensity
High Estrogen	Low Estrogen High Progenstrone
1.92982e+06	393347		Unpaired t test
1.73135e+06	641362		P value	<0.0001
995469	434140		P value summary	****
951418	344923		Significantly different (P < 0.05)?	Yes
1.0846e+06	317485		One- or two-tailed P value?	Two-tailed
1353198	180001		t, df	t=6.791, df=103
1.43043e+06	289620
1410072	324980		How big is the difference?
1.40622e+06	453350		Mean of column A	891884
1.50694e+06	499168		Mean of column B	502423
1.21242e+06	571385		Difference between means (B - A) ± SEM	-389461 ± 57351
965442	506637		95% confidence interval	-503204 to -275719
730656	579523		R squared (eta squared)	0.3093
810303	672658
692605	425988
763855	584710
712616	298320
612975	754005
578570	860188
618102	527512
469404	628013
400730	251652
484915	301942
443588	277237
443641	369360
486938	305701
641034	178374
811837	286907
849487	229797
717472	253797
828522	193142
925744	172147
680215	186514
1.34813e+06	1183127
1.50276e+06	1041826
685304	1013148
780490	735908
793504	687510
693824	573940
819939	463549
885194	324220
774996	642490
817905	495726
826818	414807
865663	350821
1.01171e+06	588384
431743	675552
	726378
	720025
	698622
	601906
	534226
	573566
	522234
	519211
	438486
	714116
	606874

## Sheet: Fig. 3g
Cytokine levels measurement in cervix chips under high estrogen and high progesterone hormone conditions
		Low Estrogen High Progenstrone					High Estrogen
	IL-1β cytokine level change	0.76629	0.806718	0.53105	0.18384	0.274556	0.975667	0.922076	1.10226	1.16203	0.837971
Unpaired t test
P value	0.0079
P value summary	**
Significantly different (P < 0.05)?	Yes
One- or two-tailed P value?	Two-tailed
t, df	t=3.511, df=8
How big is the difference?
Mean of column A	0.5125
Mean of column B	1
Difference between means (B - A) ± SEM	0.4875 ± 0.1388
95% confidence interval	0.1673 to 0.8077
R squared (eta squared)	0.6064
		Low Estrogen High Progenstrone						High Estrogen
	IL-8 cytokine level change	0.755094	0.702069	0.424701	0.689165	0.073628	0.154374	0.819283	0.913353	1.26737	1.0784	0.9216
Unpaired t test
P value	0.0066
P value summary	**
Significantly different (P < 0.05)?	Yes
One- or two-tailed P value?	Two-tailed
t, df	t=3.514, df=9
How big is the difference?
Mean of column A	0.4665
Mean of column B	1
Difference between means (B - A) ± SEM	0.5335 ± 0.1518
95% confidence interval	0.1900 to 0.8770
R squared (eta squared)	0.5784
		Low Estrogen High Progenstrone						High Estrogen
	TNF-α cytokine levels	0.544348	0.616056		0.496887			0.849841	0.783976	1.36618	1.44975
Unpaired t test
P value	0.0416
P value summary	*
Significantly different (P < 0.05)?	Yes
One- or two-tailed P value?	Two-tailed
t, df	t=2.724, df=5
How big is the difference?
Mean of column A	0.5524
Mean of column B	1.112
Difference between means (B - A) ± SEM	0.5600 ± 0.2056
95% confidence interval	0.03158 to 1.088
R squared (eta squared)	0.5975

## Sheet: Fig. 3h
Quantitative measurmetn of Cervix Chip Epithelial Electrical Resistance undre high Estrogen and high progestron hormone conditions
Differentiation time (day)		HE (5nM E2 + 0nM P4)			LEHP (0.5nM E2 + 50nM P4)
-1		0	0		0	0	0
0		-30.34	-95.54		23.4	-73.98	10.4
1		-39.83	-97.16		-29.3	-65.38	29.43
2		-42.39	-98.19		-26.1	-74.26	-23.22
4		-81.48	-99.36		-38.85	-76.87	-39.77
5		-98.86	-90.86		-37.2	-78.12	-36.93
6		-99.22	-88.52		-43.37	-73.26	-37.01
Unpaired t test
P value	0.0002
P value summary	***
Significantly different (P < 0.05)?	Yes
One- or two-tailed P value?	Two-tailed
t, df	t=79.38, df=2
How big is the difference?
Mean of column A	-94.37
Mean of column B	-50.98
Difference between means (B - A) ± SEM	43.38 ± 0.5465
95% confidence interval	41.03 to 45.73
R squared (eta squared)	0.9997

## Sheet: Fig. 4c
Total bacteria enumeration in the Cervix Chip during and at the end of co-culture and in inoculum in the Cervix Chip
		Inoculum														24-effluent																	48-effluent
L. crips		310000														4402.29	2942.71	1935.12	2895.62	9675.62	682.708	1165.31	4002.08	452	484.958								625.501	867.63	1731.9	161.42	3211.58	8911.71	701.167	4001.86	1748.71	3497.43
G. vag		76800														1621.43	1473.59	1685.81	1533.2	367.206	817.868	958.551	1666.73	4172.8			8801.31	6981.68	8946.28	4927.24			742.122	742.122	564.99	342.048	17560.5	16949.7					12812.1	6494.94	5621.8	974.837
[truncated: 23 more columns]

## Sheet: Fig. 4d
Cervical epithelial cells viability after 72 hours of co-culture with L. crispatus or G. vaginalis consortia in the Cervix Chip
	Control										L. crisp										G. vag
Total cell count	87.1421		100.812	83.2979		106.486	122.262		52.7778	147.222	106.809	126.296	76.4209		161.701	114.374			91.6667	63.8889	50.1925	17.9413		15.7758	74.9346		38.8889	75
Control VS G. vag				L. crisp VS G. vag
Unpaired t test				Unpaired t test
P value	0.0054			P value	0.004
P value summary	**			P value summary	**
Significantly different (P < 0.05)?	Yes			Significantly different (P < 0.05)?	Yes
One- or two-tailed P value?	Two-tailed			One- or two-tailed P value?	Two-tailed
t, df	t=3.449, df=11			t, df	t=3.623, df=11
How big is the difference?				How big is the difference?
Mean of column A	100			Mean of column A	105.9
Mean of column B	45.46			Mean of column B	45.46
Difference between means (B - A) ± SEM	-54.54 ± 15.81			Difference between means (B - A) ± SEM	-60.42 ± 16.68
95% confidence interval	-89.35 to -19.74			95% confidence interval	-97.13 to -23.72
R squared (eta squared)	0.5196			R squared (eta squared)	0.5441

[truncated: 10 more sheets: Fig. 4e, Fig. 4f, Fig. 5b, Supp Fig. S1c, Supp Fig. S1d, Supp Fig. S2a, Supp Fig. S2b, Supp Fig. S3a,b,c,d, Supp Fig. S4a,b, Suppl Fig. S5a,b]
